# Supplementary material for: Construction and validation of a metabolic-associated lncRNA risk index for predicting colorectal cancer prognosis
Source: Front Oncol. 2023 Mar 31;13:1163283. doi: 10.3389/fonc.2023.1163283 (PMC10102509; doi:10.3389/fonc.2023.1163283)
Supplement: Supplementary file 2 [file Table_1.xlsx]

## Sheet: Sheet1
Gene name
GPAM
LIPG
DGKZ
DGKE
DGKD
DGKH
MBOAT1
GK
DGAT2
GK2
GLA
ALDH7A1
AGK
TKFC
AGPAT3
AWAT2
AGPAT4
AKR1B1
PNLIPRP2
PNLIPRP1
PNLIP
DGAT1
GLYCTK
LPL
ALDH1B1
DGKQ
ALDH2
DGKB
DGKG
AKR1A1
DGKA
PLPP3
LIPC
DGKI
LCLAT1
GPAT3
MGLL
GPAT4
ALDH9A1
ALDH3A2
PNPLA3
PLPP1
PLPP2
AGPAT1
AGPAT2
CEL
GPAT2
LIPF
PEMT
PLA2G15
GPD1
GPD1L
LPGAT1
MBOAT2
MBOAT7
CHAT
LPCAT1
PTDSS1
ACHE
PLA2G3
ETNK1
PCYT1A
JMJD7-PLA2G4B
CHPT1
PLA2G6
PLA2G2E
PLA2G10
LPCAT3
PLA2G2A
ETNK2
PLA2G4A
PLA2G5
PLA2G12B
PLA2G4B
PTDSS2
PLA2G2F
PCYT2
CDS1
PGS1
LYPLA1
PLA2G1B
ADPRM
CDIPT
CDS2
PHOSPHO1
TAZ
GNPAT
LPCAT4
PLA2G4E
CHKA
LYPLA2
PLA2G2C
PLA2G2D
LPCAT2
PLA2G12A
PLD1
CHKB
PISD
PLD2
PCYT1B
LCAT
CRLS1
GPD2
ENPP2
PAFAH1B1
ENPP6
AGPS
PAFAH1B3
PAFAH2
PLA2G7
PAFAH1B2
EPHX2
CYP2E1
ALOX5
CYP4A11
CYP2J2
GGT1
AKR1C3
PTGIS
ALOX12B
CYP4F2
CYP2C18
PTGES2
ALOX15B
ALOX15
PTGS2
PTGS1
ALOX12
CYP2C9
GPX7
GPX6
CYP2C19
CYP2C8
CBR1
CYP2B6
CBR3
CYP2U1
LTA4H
PTGES
GPX5
GPX1
CYP4A22
GPX2
GPX3
GPX4
CYP4F3
LTC4S
GGT6
GGT7
GGT5
HPGDS
PTGDS
TBXAS1
CYP3A5
CYP3A4
AKR1B10
CYP1A2
CYP3A43
CYP3A7
FADS2
ACOX3
ACOX1
GAL3ST1
SGPP2
GLB1
GALC
SGMS2
GBA
SPHK2
NEU2
NEU1
ACER2
UGCG
DEGS2
ARSA
SPHK1
SGPL1
NEU3
SMPD4
SGMS1
ACER3
CERK
SMPD2
ENPP7
DEGS1
SGPP1
NEU4
ACER1
ASAH1
SMPD1
B4GALT6
SPTLC2
SPTLC1
SMPD3
KDSR
UGT8
ASAH2
ACP4
ENPP3
ENPP1
ACP6
RFK
ACP3
FLAD1
TYR
MTMR7
MTMR6
PHPT1
MTMR1
ACP1
ACP2
ACP5
MTMR2
NMNAT1
NT5C2
BST1
NNT
AOX1
CD38
NT5M
NADSYN1
NUDT12
NT5C1B
NT5C3A
NMRK1
NT5C1A
QPRT
NAMPT
NT5C
NMNAT3
PNP
NMNAT2
NT5E
NADK
NNMT
MPI
PMM2
PMM1
FBP2
PFKM
GMDS
PFKFB4
PFKL
TPI1
PFKFB3
FCSK
PFKFB2
PFKFB1
FPGT
KHK
FBP1
HK2
HK3
HK1
ALDOA
ALDOC
ALDOB
GFUS
SORD
GMPPA
PFKP
GMPPB
GCK
GALK1
GALE
B4GALT1
PGM2
LALBA
MGAM
GALT
G6PC2
GANC
LCT
GALK2
G6PC
UGP2
PGM1
B4GALT2
GAA
UGT1A10
UGT1A8
UGT1A7
UGT1A6
UGT2B28
UGT1A5
MIOX
UGDH
UGT2A1
UGT1A9
UGT2B11
UGT2B10
UGT2B7
UGT2B4
UGT2A3
UGT1A4
UGT1A1
UGT2B17
UGT1A3
UGT2B15
CPT1A
CPT1C
ACADS
ACADSB
ACADL
ACADM
ACAT2
ACADVL
ACAT1
ACAA2
HADH
HADHB
HADHA
ADH7
ADH6
ACSL6
ADH1B
ADH1C
ADH4
ECHS1
ADH5
ACSL5
ADH1A
EHHADH
GCDH
ACSL1
ACAA1
CPT2
CPT1B
ECI2
ECI1
ACSL3
ACSL4
POLR2G
POLR2H
POLR2E
POLR2F
XDH
POLR2I
POLR2J
POLE3
ADSS2
PRPS2
ADSL
NME6
POLR1D
PNPT1
POLR2K
PDE11A
POLD3
POLR2L
AK1
NME1-NME2
AK2
AK4
POLA2
CANT1
AMPD1
AMPD3
AMPD2
NME4
GUCY2D
NME1
ATIC
NME2
DGUOK
POLR3C
NME3
POLR3G
POLR3F
PRUNE1
PDE4B
PDE4C
PDE3B
PDE4A
NUDT2
GMPR2
PDE6C
PDE6D
PDE4D
PDE6A
PRIM1
PRIM2
AK5
GMPR
NME5
PDE7B
PDE5A
POLD4
GUCY1A2
FHIT
ADCY3
ADCY2
ADCY1
POLA1
PDE3A
PDE2A
PDE1C
ADSS1
ADA
ENTPD8
POLE2
PDE8A
PDE9A
PDE1B
NUDT9
POLD1
GDA
POLD2
POLE
PDE6B
PDE7A
PRPS1
POLR1E
PAICS
POLR2B
POLR3A
PDE6H
POLR2A
PDE6G
POLR2D
DCK
POLR2C
ADCY8
ADCY9
ADCY6
AK7
ADCY7
ADCY5
GMPS
ADCY10
POLR3K
POLR1B
RRM2B
PDE1A
POLR2J2
HPRT1
GART
PAPSS1
PAPSS2
ADCY4
IMPDH1
IMPDH2
POLR3H
POLR2J3
POLR1A
POLR3B
GUCY1B1
PKLR
GUCY2C
ENTPD4
PKM
GUCY1A1
GUK1
GUCY2F
ADK
ITPA
POLR1C
URAD
POLE4
RRM1
POLR3D
RRM2
PDE8B
POLR3GL
NPR2
NPR1
PDE10A
ENTPD6
ENTPD2
ENTPD5
ENTPD3
NUDT5
ENTPD1
PFAS
APRT
PRPS1L1
PPAT
NME7
ALLC
POLR1H
TYMS
TXNRD1
DHODH
UPRT
DTYMK
CTPS1
CAD
CMPK2
DCTD
UCK1
UPB1
TXNRD2
CMPK1
UPP2
CTPS2
CDA
DUT
UCKL1
DPYS
DPYD
TYMP
UMPS
UCK2
TK1
TK2
UPP1
AK3
GLUD2
GFPT2
AGXT2
CPS1
GLS2
ABAT
GLUD1
GLS
ASL
IL4I1
GPT
GFPT1
GPT2
DDO
ACY3
GAD1
GAD2
GOT2
AGXT
GLUL
NIT2
GOT1
ALDH4A1
ALDH5A1
ASS1
ASNS
ASPA
ALAS1
ALAS2
MAOB
MAOA
AOC2
GATM
SDS
AOC3
GNMT
SHMT1
GCAT
PHGDH
DMGDH
SHMT2
SRR
PSAT1
BHMT
GLDC
DLD
GAMT
PSPH
SARDH
AMT
CHDH
CBS
CTH
PIPOX
DAO
AMD1
SRM
ADI1
AHCY
DNMT1
TRDMT1
DNMT3A
DNMT3B
LDHC
SMS
LDHB
ENOPH1
CDO1
APIP
LDHAL6B
TAT
AHCYL1
MTAP
MAT2B
LDHA
MTR
MAT1A
AHCYL2
MAT2A
MPST
LDHAL6A
DNMT3L
AZIN2
ARG1
ARG2
CKMT1A
P4HA2
CKB
NOS3
NOS2
NOS1
P4HA1
AOC1
LAP3
AGMAT
PYCR1
ALDH18A1
SAT1
NAGS
P4HA3
OTC
PRODH2
OAT
CKM
ACY1
SAT2
CKMT1B
PYCR3
PRODH
CKMT2
PYCR2
ODC1
CNDP1
METTL6
ALDH3A1
BUD23
HAL
HNMT
DDC
ALDH1A3
METTL2B
ALDH3B1
ALDH3B2
HEMK1
LCMT2
UROC1
TRMT11
FTCD
AMDHD1
LCMT1
HDC
HPD
HGD
COMT
GSTZ1
DBH
TYRP1
MIF
NAA80
PNMT
DCT
TPO
TH
FAH
PAH
PRDX6
IDO2
AANAT
WARS1
IDO1
CAT
OGDH
TPH1
AFMID
CYP1A1
CYP1B1
ASMT
KMO
WARS2
OGDHL
INMT
TDO2
HAAO
KYNU
AADAT
TPH2
ACMSD
HIBCH
MLYCD
CSAD
BAAT
ADO
SEPHS1
SEPHS2
MARS2
SCLY
MARS1
GSTP1
GSTT2
GSTT1
PGD
GSTO1
GSTA5
MGST2
MGST1
MGST3
GSTA3
GSTM1
GSTA4
GSTM4
GGCT
GSTM3
GSTM2
GSTM5
GSTA1
GSTA2
GSR
GSS
GCLC
GSTK1
TXNDC12
IDH2
IDH1
OPLAH
GCLM
ANPEP
GSTO2
G6PD
AMY2B
UXS1
GYS1
GYS2
GBA3
GUSB
TREH
AMY1A
AMY1B
AMY1C
AMY2A
PYGB
PYGM
PYGL
PGM2L1
AGL
SI
GBE1
GPI
AMDHD2
GNPDA2
GNPNAT1
NANS
CYB5R3
NANP
CYB5R1
HEXB
HEXA
GNE
NAGK
CHIT1
UAP1
RENBP
CHIA
NPL
CMAS
PGM3
GNPDA1
PLCB2
PLCB1
INPP1
IPMK
PLCD1
PLCB3
PLCB4
INPP5A
INPP5B
INPP4A
INPPL1
SYNJ2
PIP4K2B
PLCD3
PIKFYVE
IMPA1
IMPA2
PIP5K1A
PIP5K1B
ISYNA1
INPP5J
INPP5K
SYNJ1
PLCD4
ITPKA
ITPKB
ITPK1
INPP4B
PLCE1
ALDH6A1
PIP5K1C
PIK3C3
PIK3C2B
PIK3C2G
PIP4K2A
PIK3C2A
PTEN
PIP4K2C
MINPP1
IPPK
PIK3CA
PIK3CB
PIK3CD
PLCG1
PLCG2
PLCZ1
PI4KB
PIK3CG
INPP5E
OCRL
PI4KA
ACSS2
PCK2
ME3
GRHPR
PDHB
PCK1
PDHA1
PDHA2
HAGH
LDHD
HAGHL
ACSS1
ACYP2
ME1
ACYP1
ME2
MDH2
DLAT
MDH1
PC
GLO1
ACACB
ACACA
ACOT12
ACO1
MTHFD2
CS
HAO1
MTHFD2L
PGP
MTHFD1L
MTHFD1
HAO2
HYI
ACO2
SUCLG2P2
MCEE
PCCB
PCCA
SUCLG1
SUCLA2
MMUT
SUCLG2
ACSS3
AACS
OXCT1
BDH1
ACSM1
HMGCL
ACSM3
ACSM4
HMGCS2
HMGCS1
BDH2
OXCT2
ACSM2A
ACSM5
L2HGDH
RPE65
RDH8
DHRS3
BCO1
RDH10
CYP26A1
CYP26C1
CYP2A13
CYP26B1
DHRS9
ALDH1A1
RETSAT
RDH12
LRAT
RDH11
CYP2A6
CYP2A7
DHRS4
ALDH1A2
DHRS4L2
RDH16
RDH5
PNPLA4
COX10
ALAD
CPOX
BLVRA
BLVRB
UROS
HCCS
FTMT
MMAB
FECH
HMOX1
HMOX2
PPOX
FTH1
UROD
COX15
HMBS
CP
EARS2
EPRS1
SULT1E1
SULT1A4
SULT1A3
CHST11
SULT1A1
SULT2B1
SUOX
BPNT1
CHST13
SULT1A2
CHST12
CYP2F1
AKR1C4
EPHX1
CYP2S1
AKR1C2
AKR1C1
DHDH
CYP2D6
FMO4
FMO1
FMO2
FMO3
FMO5
CES2
TPMT
NAT1
CES5A
CES1
NAT2
CA5A
CA5B
CA6
CA12
CA7
CA2
CA3
CA4
CA8
CA14
CA9
CA1
CA13
