# Supplementary material for: Construction and validation of a metabolic-associated lncRNA risk index for predicting colorectal cancer prognosis
Source: Front Oncol. 2023 Mar 31;13:1163283. doi: 10.3389/fonc.2023.1163283 (PMC10102509; doi:10.3389/fonc.2023.1163283)
Supplement: Supplementary file 3 [file Table_2.xlsx]

## Sheet: Sheet1
Gene id	Primer F	Primer R
AC004846.1	ATCCGTGTGGGTGCTCCTTCC	CGCTGGTACTTCGTTGCCTCTG
AL391422.4	AGGCGGTGACATCTGGTGAGAG	AGGGCTTGTGGGAGTGGGTTC
UBA6-AS1	GACAGGAGCAAGGCACAAGAGG	GAAGCCGGTGGTGAGCAGTTG
GAPDH	GTCTCCTCTGACTTCAACAGCG	ACCACCCTGTTGCTGTAGCCA
