# Supplementary material for: Construction and validation of a metabolic-associated lncRNA risk index for predicting colorectal cancer prognosis
Source: Front Oncol. 2023 Mar 31;13:1163283. doi: 10.3389/fonc.2023.1163283 (PMC10102509; doi:10.3389/fonc.2023.1163283)
Supplement: Supplementary file 4 [file Table_3.xlsx]

## Sheet: Sheet1
id	coef
AC004846.1	3.03739
AL391422.4	1.2261
`UBA6-AS1`	3.63742
